# Supplementary material for: Discovery of a Novel Compound Enhancing SVZ Neurogenic Effects via Human Neural Stem Cell-Based Phenotypic Screening
Source: Pharmaceuticals (Basel). 2026 Mar 26;19(4):536. doi: 10.3390/ph19040536 (PMC13118763; doi:10.3390/ph19040536)
Supplement: Supplementary file 1 [file pharmaceuticals-19-00536-s001.zip]

Archive with 1 entries (1 files):
- pharmaceuticals-4200734-supplementary.pdf
